# Supplementary material for: Enjoyed by Jack but Endured by Jill: An Exploratory Case Study Examining Differences in Adolescent Design Preferences and Perceived Impacts of a Secondary Schoolyard
Source: Int J Environ Res Public Health. 2023 Feb 27;20(5):4221. doi: 10.3390/ijerph20054221 (PMC10002286; doi:10.3390/ijerph20054221)
Supplement: Supplementary file 1 [file ijerph-20-04221-s001.zip]

Archive with 1 entries (1 files):
- Supplementary Tables_Factor loadings.xlsx
