# Supplementary material for: Enjoyed by Jack but Endured by Jill: An Exploratory Case Study Examining Differences in Adolescent Design Preferences and Perceived Impacts of a Secondary Schoolyard
Source: Int J Environ Res Public Health. 2023 Feb 27;20(5):4221. doi: 10.3390/ijerph20054221 (PMC10002286; doi:10.3390/ijerph20054221)
Supplement: Supplementary file 1 [file ijerph-20-04221-s001.zip › Supplementary Tables_Factor loadings.xlsx]

## Sheet: Table S1_Attractiveness
Table S1. Factor loading for Schoolyard Attractiveness.
Pattern Matrixa: Schoolyard attractiveness	Raw component		Rescaled component
	1	2	1	2
The design of this schoolyard encourages me to be adventurous	0.841		0.833
The design of this schoolyard provides a sense of belonging	0.846		0.806
The design of this schoolayrd is engaging	1.119		0.945
The design of this schoolyard promotes well-being	0.602		0.536
The design of this schoolyard is diverse		-0.778		-0.704
The design of this schoolyard provides age-appropriate play		-1.167		-0.938
The design of this schoolyard promotes physical activity		-0.916		-0.737
The design of this schoolyard is liberating	0.842
Extraction method: Principal Component Analysis
Rotation method: Oblimin with Kaiser Normalization
a. Rotation converged in 6 iterations.

## Sheet: Table S2_Restoration
Table S2. Factor loading for Schoolyard Restoration.
Pattern Matrixa: Schoolyard restoration	Raw component				Rescaled component
	1	2	3	4	1	2	3	4
There are lots of interesting places in the school ground	1				0.83
There are lots of things to discover in the school ground	0.863				0.686
There are lots of interesting things to look at in the school ground	0.97				0.829
There are many things in the school ground that I find fascinating	0.912				0.776
When I am in the school ground, it feels as though I am in different durroundings than when I am in the classroom		-0.766				-0.616
When I am in the school ground, it feels as though I am in a different place than in the classroom		-0.851				-0.663
When I am in the school ground, I do different things than in the classroom		-0.794				-0.712
The things I like to do can be done in the school ground			-1.248				-0.954
The things I want to do can be done in the school ground			-0.799				-0.675
When I am in the school ground, I feel free from all the things teachers want me to do		-1.04				-0.785
When I am in the school ground, I feel free from schoolwork and class time		-1.181				-0.821
When I am in the school ground, I am away from things I must do		-0.811				-0.629
I can do many different things in one part of the school ground
I can think of all the different areas of the school ground are like lots of little school grounds joined together				0.987				0.803
I do different things in different areas of the school ground				0.57				0.468
Extraction method: Principal Component analysis
Rotation method: Oblimin with Kaiser Normalization
a. Rotation converged in 8 iterations.
